# Supplementary material for: Optimising Nursing Management: Development of a Tool to Determine Span of Control and Resource Needs of First-Line Nurse Managers in Spanish Hospitals—A Mixed-Methods Study
Source: Healthcare (Basel). 2025 Sep 4;13(17):2215. doi: 10.3390/healthcare13172215 (PMC12427949; doi:10.3390/healthcare13172215)
Supplement: Supplementary file 1 [file healthcare-13-02215-s001.zip]

Archive with 1 entries (1 files):
- healthcare-3827268-supplementary.pdf
